# Supplementary material for: The dog and rat olfactory receptor repertoires
Source: Genome Biol. 2005 Sep 28;6(10):R83. doi: 10.1186/gb-2005-6-10-r83 (PMC1257466; doi:10.1186/gb-2005-6-10-r83)
Supplement: Additional data file 1 — A spreadsheet listing chromosomal locations of dog OR genes and pseudogenes. Clusters are named according to their position, in megabases, from the top of each chromosome. [file gb-2005-6-10-r83-S1.xls]

## Sheet: Sheet1
Chromosome	Cluster localization	Number of genes	Number of pseudogenes	Total
CFA1		6	2	8
	@2	1	0	1
	@103-104	5	2	7
CFA2		2	2	4
	@58	2	2	4
CFA3		7	6	13
		0	1	1
	@34	7	5	12
CFA5		42	7	49
	@3	0	1	1
	@12-13	42	6	48
CFA6		5	5	10
	@12-14	3	0	3
	@39	1	1	2
	@42	1	4	5
CFA8		9	7	16
	@3	8	7	15
	@5	1	0	1
CFA9		19	7	26
	@25	3	0	3
	@39	10	4	14
	@52	6	3	9
CFA10		6	16	22
		0	1	1
	@3	1	2	3
	@19	5	13	18
CFA11		26	1	27
		1	0	1
	@9-10	3	0	3
	@53	9	0	9
	@61-62	12	1	13
	@67	1	0	1
CFA14		38	11	49
	@3-5	38	11	49
CFA15		26	4	30
		2	0	2
	@3	4	0	4
	@20-21	20	4	24
CFA16		24	5	29
		1	0	1
	@4	1	0	1
	@11-13	22	3	25
	@15	0	1	1
	@44	0	1	1
CFA17		1	1	2
	@60	1	1	2
CFA18		192	36	228
		15	1	16
	@30	0	1	1
	@47-51	177	34	211
CFA20		70	12	82
	@49-50	48	11	59
	@54	21	1	22
	@56	1	0	1
CFA21		164	25	189
		28	2	30
	@26	2	1	3
	@29-31	104	18	122
	@32-33	30	4	34
CFA25		19	2	21
		1	0	1
	@53	18	2	20
CFA27		35	9	44
		1	0	1
	@3	17	2	19
	@8-9	16	7	23
	@18	1	0	1
CFA28		4	1	5
	@5	4	1	5
CFA29		4	1	5
	@44	4	1	5
CFA30		13	15	28
		1	0	1
	@3	12	15	27
CFA33		15	2	17
	@8	15	2	17
CFA35		9	7	16
		1	0	1
	@28-29	8	7	15
CFA38		26	4	30
	@19-20	26	4	30
ChrX		3	10	13
	@49	0	1	1
	@105	1	7	8
	@125	2	2	4
