# Supplementary material for: The dog and rat olfactory receptor repertoires
Source: Genome Biol. 2005 Sep 28;6(10):R83. doi: 10.1186/gb-2005-6-10-r83 (PMC1257466; doi:10.1186/gb-2005-6-10-r83)
Supplement: Additional data file 2 — A spreadsheet listing the chromosomal location of rat OR genes and pseudogenes. Clusters are named according to their position, in megabases, from the top of each chromosome. [file gb-2005-6-10-r83-S2.xls]

## Sheet: Sheet1
Chromosome	Cluster localization	Number of genes	Number of pseudogenes	Total
RNO1		290	48	338
	@68-69	7	0	7
	@145-146	18	3	21
	@160-161	3	0	3
	@163-166	131	18	149
	@167-170	59	11	70
	@203-204	22	1	23
	@218-220	48	14	62
	@261	0	1	1
	@272-274	2	0	2
RNO2		2	2	4
	@95	0	1	1
	@195	1	1	2
	@205	1	0	1
RNO3		290	61	351
	@15-17	33	6	39
	@68-75	218	47	265
	@94	0	1	1
	@97-98	39	7	46
RNO4		29	2	31
	@72-75	18	2	20
	@154	1	0	1
	@156	10	0	10
RNO5		29	4	33
	@60	7	0	7
	@70	9	0	9
	@76	1	0	1
	@138-139	12	4	16
RNO7		104	89	193
	@3-9	79	83	162
	@13	13	1	14
	@15	5	1	6
	@17-19	1	1	2
	@137	6	3	9
RNO8		154	34	188
	@16-19	45	18	63
	@38-43	109	16	125
RNO9		10	0	10
	@92	10	0	10
RNO10		128	20	148
	@11-13	21	4	25
	@34-36	26	1	27
	@44-46	41	6	47
	@60-61	36	9	45
	@76	3	0	3
	@110	1	0	1
RNO11		37	4	41
	@18	0	1	1
	@41-42	31	3	34
	@83	6	0	6
RNO12		0	3	3
	@13	0	1	1
	@18	0	2	2
RNO13		21	2	23
	@89-90	21	2	23
RNO14		1	0	1
	@39	1	0	1
RNO15		34	4	38
	@12	3	0	3
	@25-27	30	4	34
	@31	1	0	1
RNO16		0	2	2
	@18	0	1	1
	@27	0	1	1
RNO17		8	2	10
	@5	2	0	2
	@50-51	6	2	8
RNO19		2	0	2
	@23	1	0	1
	@26	1	0	1
RNO20		57	14	71
	@0,2-1	57	14	71
RNOX		5	1	6
	@137-138	4	1	5
	@161	1	0	1
