# Supplementary material for: The dog and rat olfactory receptor repertoires
Source: Genome Biol. 2005 Sep 28;6(10):R83. doi: 10.1186/gb-2005-6-10-r83 (PMC1257466; doi:10.1186/gb-2005-6-10-r83)
Supplement: Additional data file 3 — A spreadsheet showing the number of rat and dog OR genes and pseudogenes per family and subfamily. Families 2 to 21 belong to class II and families 51 to 57, to class I. [file gb-2005-6-10-r83-S3.xls]

## Sheet: Sheet1
		Dog				Rat
Family Name	Subfamily Name	Number of genes	Number of pseudogenes	Total	Localization	Number of genes	Number of pseudogenes	Total	Localization
2		53	6	59		55	5	60
	A	13	0	13	CFA11 (@53), CFA11 (@61-62)	12	0	12	RNO5 (@60), RNO5 (@70)
	B	3	0	3	CFA11 (@61-62), CFA11 (@67)	2	0	2	RNO5 (@70), RNO5 (@76)
	C	1	0	1	CFA11 (@53)	1	0	1	RNO5 (@60)
	D	1	0	1	CFA11 (@53)	1	0	1	RNO5 (@60)
	E	6	0	6	CFA16 (@11-13)	5	0	5	RNO4 (@72-75)
	F	1	1	2	CFA16 (@11-13)	3	0	3	RNO4 (@72-75)
	G	10	1	11	CFA21 (@32-33)	10	0	10	RNO1 (@167-170)
	H	2	0	2	CFA18 (@47-51)	1	0	1	RNO3 (@68-75)
	I	4	0	4	CFA15 (@3)	5	0	5	RNO5 (@138-139)
	J	9	3	12	CFA16 (@11-13), CFA27 (@18)	7	1	8	RNO4 (@72-75)
	K	0	0	0		7	4	11	RNO5 (@138-139)
	L	2	1	3	CFA11 (@61-62)	1	0	1	RNO5 (@70)
	M	1	0	1	CFA11 (@61-62)	0	0	0
3		8	1	9		30	4	34
	A	4	0	4	CFA9 (@39)	4	3	7	RNO10 (@60-61)
	B	1	1	2	CFA17 (@60)	1	1	2	RNO2 (@195)
	C	2	0	2	CFA28 (@5)	19	0	19	RNO1 (@203-204), RNO4 (@156)
	D	1	0	1	CFA14 (@3-5)	3	0	3	RNO1 (@145-146), RNO1 (@203-204)
	E	0	0	0		2	0	2	RNO1 (@145-146)
	F	0	0	0		1	0	1	RNO20 (@0,2-1)
4		116	40	156		178	32	210
	A	13	3	16	CFA18 (@47-51)	14	4	18	RNO3 (@68-75)
	A2	1	0	1	CFA18 (@47-51)	21	2	23	RNO3 (@68-75)
	B	10	2	12	CFA18 (@47-51)	19	3	22	RNO3 (@68-75)
	C	2	2	4	CFA18 (@47-51)	2	0	2	RNO3 (@68-75)
	D	21	4	25	CFA18 (@47-51)	11	1	12	RNO3 (@68-75)
	E	3	1	4	CFA15 (@20-21), CFA18 (@47-51)	1	0	1	RNO3 (@68-75)
	F	2	0	2	CFA18 (@47-51)	0	0	0
	G	2	1	3	CFA18 (@47-51)	4	2	6	RNO3 (@68-75)
	H	2	1	3	CFA18 (@47-51)	5	1	6	RNO3 (@68-75)
	I	10	3	13	CFA18 (@47-51)	11	3	14	RNO3 (@68-75)
	J	4	1	5	CFA18 (@47-51)	3	0	3	RNO3 (@68-75)
	K	0	1	1	CFA18 (@47-51)	1	0	1	RNO3 (@68-75)
	L	9	0	9	CFA9 (@25), CFA5 (@12-13), CFA18 (@47-51)	9	1	10	RNO1 (@218-220), RNO8 (@38-43), 3 RNO10 (@76)
	M	4	0	4	2 CFA15 (@20-21) 1 CFA30 (@3), 1 unlocalized RH CFA15	3	0	3	RNO15 (@25-27)
	N	2	0	2	1 CFA15 (@20-21), 1 unlocalized RH CFA15	0	1	1	RNO15 (@25-27)
	O	1	1	2	1 CFA8 (@3), 1 CFA30 (@3)	0	0	0
	P	2	0	2	CFA15 (@20-21)	3	0	3	RNO15 (@25-27)
	Q	4	2	6	CFA30 (@3)	3	0	3	RNO3 (@97-98)
	R	0	3	3	1 CFA30 (@3), 1 CFA10 (@19), 1 unlocalized	3	0	3	RNO3 (@97-98)
	S	3	5	8	CFA30 (@3)	19	1	20	RNO3 (@97-98)
	T	0	1	1	CFA30 (@3)	0	4	4	RNO3 (@97-98)
	U	1	4	5	1 CFA2 (@58), 1 CFA18 (@30), 1 CFA8 (@3), 1 CFA10 (@19), 1 unlocalized	0	0	0
	V	3	1	4	CFA30 (@3)	4	0	4	RNO15 (@25-27)
	W	2	0	2	unlocalized	2	0	2	RNO15 (@25-27)
	X	1	1	2	CFA30 (@3), CFA8 (@3)	1	0	1	RNO15 (@25-27)
	Y	0	1	1	CFA30 (@3)	0	0	0
	Z	0	1	1	CFA30 (@3)	4	0	4	RNO3 (@97-98)
	AA	8	0	8	CFA5 (@12-13)	13	0	13	RNO8 (@38-43)
	AB	3	1	4	CFA5 (@12-13)	2	1	3	RNO8 (@38-43)
	AC	1	0	1	CFA5 (@12-13)	1	0	1	RNO8 (@38-43)
	AD	1	0	1	CFA5 (@12-13)	0	0	0
	AE	1	0	1	CFA18 (@47-51)	1	0	1	RNO3 (@68-75)
	AF	0	0	0		10	2	12	RNO3 (@97-98)
	AG	0	0	0		4	0	4	RNO15 (@25-27)
	AH	0	0	0		4	5	9	RNO20 (@0,2-1)
	AI	0	0	0		0	1	1	RNO3 (@68-75)
5		167	30	197		321	64	385
	A	9	1	10	CFA18 (@47-51)	15	4	19	RNO3 (@68-75)
	B	0	1	1	CFA18 (@47-51)	0	0	0
	C	4	0	4	CFA18 (@47-51)	2	1	3	RNO3 (@68-75)
	D	3	0	3	CFA18 (@47-51)	4	0	4	RNO3 (@68-75)
	E	2	1	3	CFA18 (@47-51)	3	1	4	RNO3 (@68-75)
	F	3	0	3	CFA18 (@47-51)	5	1	6	RNO3 (@68-75)
	G	1	0	1	CFA21 (@32-33)	8	0	8	RNO4 (@156)
	H	11	0	11	CFA18 (@47-51)	9	1	10	RNO3 (@68-75)
	I	5	1	6	CFA18 (@47-51)	7	4	11	RNO3 (@68-75)
	J	3	1	4	CFA18 (@47-51)	2	0	2	RNO3 (@68-75)
	K	1	0	1	CFA18 (@47-51)	0	0	0
	L	1	0	1	CFA18 (@47-51)	1	1	2	RNO3 (@68-75)
	M	1	1	2	CFA18 (@47-51)	9	2	11	RNO3 (@68-75)
	N	4	1	5	CFA18 (@47-51)	7	0	7	RNO3 (@68-75)
	O	4	0	4	CFA18 (@47-51)	16	2	18	RNO3 (@68-75)
	P	2	0	2	CFA9 (@52), CFA18 (@47-51)	2	0	2	RNO3 (@15-17), RNO3 (@68-75)
	Q	1	0	1	CFA18 (@47-51)	2	0	2	RNO3 (@68-75)
	R	2	0	2	CFA18 (@47-51)	1	0	1	RNO3 (@68-75)
	S	5	1	6	CFA18 (@47-51)	8	2	10	RNO3 (@68-75)
	T	2	0	2	CFA18 (@47-51)	2	0	2	RNO3 (@68-75)
	U	8	1	9	CFA33 (@8)	23	3	26	RNO11 (@41-42)
	V	7	0	7	CFA33 (@8)	8	0	8	RNO11 (@41-42)
	W	4	0	4	CFA18 (@47-51)	8	2	10	RNO3 (@68-75)
	X	1	0	1	CFA18 (@47-51)	1	0	1	RNO3 (@68-75)
	Y	3	0	3	CFA21 (@32-33)	27	7	34	RNO1 (@167-170)
	Z	1	0	1	CFA18 (@47-51)	0	0	0
	AA	1	0	1	CFA18 (@47-51)	0	0	0
	AB	1	0	1	ChrX (@105)	1	0	1	RNOX (@137-138)
	AC	0	1	1	ChrX (@105)	0	0	0
	AD	4	0	4	CFA18 (@47-51)	5	1	6	RNO1 (@218-220), RNO1 (@272-274)
	AE	1	2	3	CFA18 (@47-51)	0	0	0
	AF	1	0	1	CFA18 (@47-51)	1	0	1	RNO1 (@218-220)
	AG	4	0	4	CFA18 (@47-51)	3	0	3	RNO1 (@218-220)
	AH	2	0	2	CFA18 (@47-51)	2	0	2	RNO1 (@218-220)
	AI	1	0	1	CFA18 (@47-51)	2	0	2	RNO1 (@218-220)
	AJ	1	1	2	CFA18 (@47-51)	3	1	4	RNO1 (@218-220)
	AK	5	0	5	CFA18 (@47-51)	6	1	7	RNO3 (@68-75)
	AL	15	3	18	CFA25 (@53)	7	0	7	RNO9 (@92)
	AM	3	0	3	CFA27 (@3)	3	0	3	RNO7 (@3-9)
	AN	5	3	8	CFA10 (@19), CFA27 (@3), CFA29 (@44)	3	0	3	RNO7 (@3-9)
	AO	15	3	18	CFA5 (@12-13)	55	6	61	RNO8 (@38-43)
	AP	8	0	8	CFA5 (@12-13)	34	9	43	RNO3 (@94), RNO8 (@38-43)
	AQ	0	1	1	CFA5 (@12-13)	2	0	2	RNO8 (@38-43)
	AR	8	3	11	CFA18 (@47-51)	13	5	18	RNO1 (@218-220), RNO11 (@18)
	AS	2	1	3	CFA18 (@47-51)	6	5	11	RNO1 (@218-220)
	AT	1	0	1	CFA18 (@47-51)	1	0	1	RNO1 (@218-220)
	AU	0	1	1	CFA18 (@47-51)	0	0	0
	AV	0	1	1	CFA18 (@47-51)	0	0	0
	AW	0	1	1	CFA18 (@47-51)	0	0	0
	AX	0	0	0		1	0	1	RNO15 (@25-27)
	AY	1	0	1	CFA18 (@47-51)	1	3	4	RNO3 (@68-75)
	AZ	0	0	0		0	1	1	RNO3 (@68-75)
	BA	0	0	0		1	0	1	RNO17 (@5)
	BB	0	0	0		1	0	1	RNO1 (@218-220)
	BC	0	0	0		0	1	1	RNO1 (@218-220)
6		88	46	134		123	87	210
	A	5	5	10	CFA3 (@34), CFA10 (@19), CFA27 (@3)	10	28	38	RNO7 (@3-9)
	B	3	6	9	CFA2 (@58), CFA10 (@19), CFA27 (@3)	0	0	0
	C	4	6	10	CFA2 (@58), CFA6 (@42), CFA8 (@3), CFA10 (@19), CFA27 (@3)	4	0	4	RNO7 (@3-9)
	D	10	8	18	CFA3 (@34), CFA10 (@19), CFA29 (@44), ChrX (@49)	22	12	34	RNO7 (@3-9)
	E	0	1	1	CFA10 (@3)	0	0	0
	F	1	0	1	CFA8 (@5)	1	0	1	RNO15 (@31)
	G	3	1	4	CFA28 (@5)	2	0	2	RNO4 (@151), RNO4 (@156)
	H	1	0	1	CFA5 (@12-13)	1	0	1	RNO8 (@38-43)
	I	4	0	4	CFA5 (@12-13)	0	0	0
	J	1	0	1	CFA15 (@20-21)	1	0	1	RNO15 (@25-27)
	K	0	1	1	CFA5 (@12-13)	0	0	0
	L	1	0	1	CFA16 (@11-13)	0	0	0
	M	1	0	1	CFA16 (@11-13)	0	0	0
	N	2	0	2	CFA14 (@3-5)	1	1	2	RNO1 (@145-146), RNO1 (@203-204)
	O	0	2	2	CFA14 (@3-5)	0	0	0
	P	1	0	1	CFA14 (@3-5)	0	0	0
	Q	3	0	3	CFA8 (@3)	2	0	2	RNO1 (@145-146)
	R	1	0	1	CFA14 (@3-5)	1	0	1	RNO10 (@44-46)
	S	4	0	4	CFA21 (@32-33), CFA25 (@53)	5	0	5	RNO1 (@167-170), RNO9 (@92)
	T	1	0	1	CFA16 (@11-13)	1	0	1	RNO4 (@72-75)
	U	2	0	2	CFA21 (@32-33)	2	0	2	RNO1 (@167-170), RNO1 (@203-204)
	V	1	1	2	CFA38 (@19-20)	2	0	2	RNO13 (@89-90)
	W	4	0	4	CFA1 (@103-104)	5	0	5	RNO1 (@68-69)
	X	1	0	1	CFA18 (@47-51)	0	0	0
	Y	7	0	7	CFA15 (@20-21)	5	0	5	RNO15 (@25-27)
	Z	4	1	5	CFA10 (@19), CFA15 (@20-21)	1	0	1	RNO15 (@25-27)
	AA	0	1	1	CFA15 (@20-21)	0	0	0
	AB	1	1	2	CFA15 (@20-21)	0	0	0
	AC	3	1	4	CFA15 (@20-21)	5	3	8	RNO15 (@25-27)
	AD	5	1	6	CFA38 (@19-20)	6	1	7	RNO13 (@89-90)
	AE	2	0	2	CFA38 (@19-20)	2	0	2	RNO13 (@89-90)
	AF	1	0	1	CFA38 (@19-20)	3	0	3	RNO13 (@89-90)
	AG	1	0	1	CFA6 (@42)	1	0	1	RNO2 (@205)
	AH	0	1	1	CFA27 (@8-9)	1	0	1	RNO7 (@137)
	AI	0	1	1	ChrX (@105)	0	1	1	RNOX (@137-138)
	AJ	4	2	6	CFA27 (@3), CFA29 (@44)	8	16	24	RNO7 (@3-9), RNO14 (@39)
	AK	5	1	6	CFA2 (@58), CFA6 (@42), CFA10 (@19), CFA27 (@3)	7	4	11	RNO7 (@3-9)
	AL	1	3	4	CFA6 (@42), CFA10 (@19), CFA27 (@3)	5	1	6	RNO7 (@3-9)
	AM	0	1	1	CFA5 (@3)	0	0	0
	AN	0	1	1	ChrX (@105)	1	0	1	RNOX (@137-138)
	AO	0	0	0		11	13	24	RNO7 (@3-9)
	AP	0	0	0		0	2	2	RNO7 (@3-9)
	AQ	0	0	0		0	1	1	RNO7 (@3-9)
	AR	0	0	0		0	2	2	RNO7 (@3-9)
	AS	0	0	0		2	2	4	RNO7 (@3-9)
	AT	0	0	0		2	0	2	RNO1 (@68-69) , RNO1 (@272-274)
	AU	0	0	0		1	0	1	RNO1 (@203-204)
	AV	0	0	0		1	0	1	RNO20 (@0,2-1)
	AW	0	0	0		1	0	1	RNOX (@137-138)
7		68	20	88		163	37	200
	A	25	6	31	CFA20 (@49-50)	11	0	11	RNO7 (@13)
	B	19	2	21	CFA20 (@49-50), CFA20 (@54)	0	0	0
	B1	0	0	0		6	0	6	RNO7 (@17-19), RNO7 (@13), RNO8 (@16-19), RNO19 (@23)
	B2	0	0	0		3	1	4	RNO8 (@16-19)
	B3	0	0	0		4	3	7	RNO8 (@16-19)
	B4	0	0	0		22	5	27	RNO8 (@16-19)
	C	5	1	6	CFA20 (@54)	10	7	17	RNO8 (@16-19)
	D	0	1	1	ChrX (@105)	1	0	1	RNOX (@137-138)
	E	2	0	2	CFA20 (@49-50)	0	1	1	RNO16 (@18)
	F	2	0	2	CFA20 (@54)	1	0	1	RNO8 (@16-19)
	G	1	0	1	CFA20 (@49-50)	0	0	0
	H	1	0	1	CFA6 (@12-14)	0	0	0
	I	0	1	1	CFA35 (@28-29)	0	1	1	RNO17 (@50-51)
	J	1	0	1	CFA20 (@49-50)	1	0	1	RNO7 (@13)
	K	1	0	1	ChrX (125)	0	0	0
	L	1	0	1	CFA11 (@9-10)	4	0	4	RNO10 (@34-36)
	M	0	1	1	CFA18 (@47-51)	1	0	1	RNO1 (@218-220)
	N	1	0	1	CFA9 (@39)	2	0	2	RNO10 (@60-61)
	O1	2	0	2	CFA9 (@39)	25	6	31	RNO10 (@60-61)
	O2	0	1	1	CFA9 (@52)	18	2	20	RNO3 (@15-17)
	P	1	3	4	4 CFA6 (@39)	2	0	2	RNO10 (@60-61)
	Q	1	0	1	CFA11 (@9-10)	4	0	4	RNO10 (@34-36)
	R	2	2	4	CFA9 (@52)	3	0	3	RNO3 (@15-17)
	S	1	0	1	CFA9 (@52)	1	0	1	RNO3 (@15-17)
	T	1	0	1	CFA9 (@52)	0	0	0
	U	1	1	2	CFA9 (@39)	2	0	2	RNO10 (@60-61)
	V	0	0	0		0	1	1	RNO12 (@18)
	W	0	0	0		1	2	3	RNO8 (@16-19)
	X	0	0	0		1	0	1	RNO3 (@15-17)
	Y	0	0	0		2	0	2	RNO3 (@15-17)
	Z	0	0	0		1	0	1	RNO3 (@15-17)
	AA	0	0	0		0	2	2	RNO3 (@15-17)
	AB	0	0	0		10	1	11	RNO20 (@0,2-1)
	AC	0	1	1	CFA6 (@39)	21	4	25	RNO10 (@11-13), RNO10 (@110)
	AD	0	0	0		1	0	1	RNO3 (@15-17)
	AE	0	0	0		1	0	1	RNO3 (@15-17)
	AF	0	0	0		0	1	1	RNO3 (@15-17)
	AG	0	0	0		4	0	4	RNO3 (@15-17)
8		15	3	18		5	0	5
	A	12	1	13	CFA27 (@8-9)	5	0	5	RNO7 (@137)
	B	0	1	1	CFA27 (@8-9)	0	0	0
	C	2	1	3	CFA27 (@8-9)	0	0	0
	D	1	0	1	CFA27 (@8-9)	0	0	0
9		3	2	5		1	1	2
	A	3	1	4	3 CFA16 (@11-13)	1	1	2	RNO4 (@72-75)
	B	0	1	1	CFA16 (@11-13)	0	0	0
10		40	6	46		41	10	51
	A	7	1	8	CFA38 (@19-20)	5	0	5	RNO13 (@89-90)
	B	1	0	1	CFA38 (@19-20)	1	0	1	RNO13 (@89-90)
	C	3	1	4	CFA38 (@19-20)	0	0	0
	D	2	0	2	CFA38 (@19-20)	1	0	1	RNO19 (@26)
	E	2	0	2	CFA21 (@32-33)	1	0	1	RNO1 (@167-170)
	F	1	0	1	CFA38 (@19-20)	2	1	3	RNO13 (@89-90)
	G	4	0	4	CFA18 (@47-51)	2	1	3	RNO1 (@218-220)
	H	2	0	2	CFA18 (@47-51)	2	0	2	RNO1 (@218-220)
	I	1	0	1	CFA18 (@47-51)	2	0	2	RNO1 (@218-220)
	J	1	0	1	ChrX (@125)	1	0	1	RNOX (@161)
	K	1	0	1	CFA6 (@12-14)	0	1	1	RNO12 (@13)
	L	1	0	1	CFA6 (@12-14)	1	0	1	RNO4 (@72-75)
	M	0	1	1	CFA35 (@28-29)	0	0	0
	N	1	0	1	CFA9 (@39)	1	0	1	RNO10 (@60-61)
	O	5	2	7	CFA21 (@32-33)	3	1	4	RNO1 (@167-170)
	P	1	0	1	CFA27 (@3)	0	1	1	RNO7 (@3-9)
	Q	3	0	3	CFA21 (@32-33)	4	1	5	RNO1 (@167-170)
	R	2	0	2	CFA1 (@103-104)	1	0	1	RNO1 (@68-69)
	S	0	1	1	CFA10 (@3)	3	1	4	RNO7 (@3-9)
	T	1	0	1	CFA35 (@28-29)	8	0	8	RNO20 (@0,2-1)
	U	1	0	1	CFA35 (@28-29)	1	0	1	RNO20 (@0,2-1)
	V	0	0	0		0	1	1	RNO7 (@13)
	W	0	0	0		0	1	1	RNO16 (@27)
	X	0	0	0		0	1	1	RNO20 (@0,2-1)
	Y	0	0	0		2	0	2	RNO7 (@3-9)
12		6	1	7		15	4	19
	A	6	0	6	CFA18 (@47-51)	15	3	18	17 RNO3 (@68-75) , 1 RNO2 (@95)
	B	0	1	1	CFA18 (@47-51)	0	0	0
	C	0	0	0		0	1	1	RNO3 (@68-75)
14		38	9	47		55	9	64
	A	6	0	6	CFA14 (@3-5)	6	0	6	RNO10 (@44-46)
	B	1	2	3	CFA14 (@3-5)	1	0	1	RNO11 (@83)
	C	0	1	1	CFA14 (@3-5)	0	0	0
	D	1	0	1	unlocalized	4	0	4	RNO10 (@34-36)
	E	10	0	10	CFA14 (@3-5)	12	3	15	RNO10 (@44-46), RNO15 (@12)
	F	4	0	4	CFA21 (@32-33)	11	2	13	RNO1 (@167-170)
	G	2	0	2	CFA20 (@49-50), CFA20 (@56)	1	1	2	RNO7 (@17-19)
	H	1	0	1	CFA16 (@4)	1	0	1	RNO10 (@44-46)
	I	5	0	5	CFA14 (@3-5)	1	0	1	RNO11 (@83)
	J	1	0	1	CFA14 (@3-5)	2	0	2	RNO11 (@83)
	K	1	1	2	CFA14 (@3-5)	2	0	2	RNO11 (@83)
	L	1	0	1	CFA6 (@12-14)	0	1	1	RNO12 (@18)
	M	0	2	2	CFA14 (@3-5)	12	2	14	RNO10 (@44-46)
	N	4	0	4	CFA14 (@3-5)	0	0	0
	O	1	0	1	CFA14 (@3-5)	0	0	0
	P	0	2	2	CFA14 (@3-5), CFA16 (@15)	0	0	0
	Q	0	1	1	CFA8 (@3)	2	0	2	RNO10 (@44-46)
15		15	9	24		46	7	53
	A	6	1	7	CFA8 (@3), CFA14 (@3-5), CFA35 (@28-29)	6	1	7	RNO10 (@44-46), RNO17 (@50-51)
	B	1	1	2	CFA8 (@3), CFA14 (@3-5)	0	0	0
	C	1	0	1	CFA6 (@39)	1	0	1	RNO10 (@11-13)
	D	1	0	1	CFA8 (@3)	0	0	0
	E	0	1	1	CFA35 (@28-29)	0	0	0
	F	0	2	2	CFA35 (@28-29)	4	1	5	RNO20 (@0,2-1)
	G	0	1	1	CFA8 (@3)	0	0	0
	H	2	0	2	CFA14 (@3-5)	0	0	0
	I	1	1	2	CFA35 (@28-29)	2	1	3	RNO17 (@50-51), RNO20 (@0,2-1)
	J	1	0	1	CFA35 (@28-29)	14	1	15	RNO10 (@34-36)
	K	1	0	1	CFA11 (@9-10)	0	0	0
	L	1	0	1	CFA8 (@3)	1	0	1	RNO10 (@44-46)
	M	0	1	1	CFA35 (@28-29)	0	0	0
	N	0	1	1	CFA8 (@3)	0	0	0
	O	0	0	0		10	2	12	RNO20 (@0,2-1)
	P	0	0	0		1	0	1	RNO17 (@50-51)
	Q	0	0	0		0	1	1	RNO20 (@0,2-1)
	R	0	0	0		3	0	3	RNO20 (@0,2-1)
	S	0	0	0		1	0	1	RNO20 (@0,2-1)
	T	0	0	0		1	0	1	RNO20 (@0,2-1)
	U	0	0	0		1	0	1	RNO10 (@44-46)
	V	0	0	0		1	0	1	RNO10 (@44-46)
16		0	5	5		0	0	0
	A	0	1	1	ChrX (@105)	0	0	0
	B	0	1	1	ChrX (@105)	0	0	0
	C	0	1	1	ChrX (@125)	0	0	0
	D	0	1	1	ChrX (@105)	0	0	0
	E	0	1	1	CFA1 (@103-104)	0	0	0
17		2	1	3		25	6	31
	A	1	0	1	CFA35	1	0	1	RNO20 (@0,2-1)
	B	1	0	1	CFA14 (@3-5)	0	0	0
	C	0	1	1	CFA14 (@3-5)	0	0	0
	D	0	0	0		11	3	14	RNO20 (@0,2-1)
	E	0	0	0		1	0	1	RNO17 (@5)
	F	0	0	0		6	0	6	RNO1 (@145-146)
	G	0	0	0		6	3	9	RNO1 (@145-146)
18		0	1	1		5	0	5
	A	0	1	1	CFA1 (@103-104)	0	0	0
	B	0	0	0		5	0	5	RNO10 (@44-46)
19		1	3	4		0	3	3
	A	1	3	4	CFA27 (@8-9)	0	3	3	RNO7 (@137)
20		8	2	10		5	1	6
	A	8	2	10	CFA20 (@49-50)	5	1	6	RNO7 (@15)
21		2	1	3		3	0	3
	A	2	1	3	CFA21 (@26)	3	0	3	RNO1 (@160-161)
51		56	15	71		46	9	55
	A	2	0	2	CFA21	2	0	2	RNO1 (@163-166)
	B	1	0	1	unlocalized	1	0	1	RNO1 (@163-166)
	C	1	0	1	CFA21	1	0	1	RNO1 (@163-166)
	D	1	0	1	CFA21	1	2	3	RNO1 (@163-166)
	E	1	0	1	unlocalized	1	0	1	RNO1 (@163-166)
	F	1	0	1	CFA21 (@29-31)	1	0	1	RNO1 (@163-166)
	G	3	0	3	CFA21	0	0	0
	H	1	0	1	unlocalized	0	0	0
	I	5	1	6	CFA21 (@29-31)	4	1	5	RNO1 (@163-166)
	J	4	0	4	CFA21 (@29-31)	3	1	4	RNO1 (@163-166)
	K	2	1	3	CFA21 (@29-31)	3	0	3	RNO1 (@163-166)
	L	2	0	2	CFA21 (@29-31)	3	0	3	RNO1 (@163-166)
	M	2	1	3	CFA21	2	0	2	RNO1 (@163-166)
	N	1	1	2	unlocalized	1	0	1	RNO1 (@163-166)
	O	1	0	1	CFA21 (@29-31)	0	1	1	RNO1 (@163-166)
	P	3	2	5	unlocalized	2	1	3	RNO1 (@163-166)
	Q	2	0	2	CFA21	1	0	1	RNO1 (@163-166)
	R	0	1	1	unlocalized	0	1	1	RNO1 (@163-166)
	S	4	4	8	CFA21 (@29-31)	3	0	3	RNO1 (@163-166)
	T	6	1	7	CFA21 (@29-31)	5	1	6	RNO1 (@163-166)
	U	1	0	1	CFA21 (@29-31)	0	0	0
	V	0	1	1	CFA21 (@29-31)	0	0	0
	W	3	1	4	CFA21 (@29-31)	3	1	4	RNO1 (@163-166)
	X	2	0	2	CFA21 (@29-31)	3	0	3	RNO1 (@163-166)
	Y	1	0	1	CFA21	0	0	0
	Z	1	1	2	unlocalized	1	0	1	RNO1 (@163-166)
	AA	1	0	1	unlocalized	1	0	1	RNO1 (@163-166)
	AB	1	0	1	CFA21 (@29-31)	0	0	0
	AC	1	0	1	CFA21 (@29-31)	1	0	1	RNO1 (@163-166)
	AD	1	0	1	CFA21 (@29-31)	1	0	1	RNO1 (@163-166)
	AE	1	0	1	CFA21	1	0	1	RNO1 (@163-166)
	AF	0	0	0		1	0	1	RNO1 (@163-166)
52		81	15	96		73	10	83
	A	11	4	15	CFA21 (@29-31)	14	1	15	RNO1 (@163-166)
	B	4	0	4	CFA21	2	0	2	RNO1 (@163-166)
	C	3	0	3	CFA21 (@29-31)	2	1	3	RNO1 (@163-166)
	D	1	0	1	unlocalized	0	1	1	RNO1 (@163-166)
	E	11	0	11	CFA21 (@29-31)	4	0	4	RNO1 (@163-166)
	F	3	1	4	CFA21 (@29-31)	1	2	3	RNO1 (@163-166), RNO1 (@261)
	G	2	1	3	CFA21 (@29-31)	4	1	5	RNO1 (@163-166)
	H	1	0	1	CFA21 (@29-31)	0	1	1	RNO1 (@163-166)
	I	2	1	3	unlocalized	2	0	2	RNO1 (@163-166)
	J	2	1	3	CFA21	3	0	3	RNO1 (@163-166)
	K	1	0	1	unlocalized	0	0	0
	L	1	0	1	CFA21 (@29-31)	1	0	1	RNO1 (@163-166)
	M	1	0	1	CFA21 (@29-31)	1	0	1	RNO1 (@163-166)
	N	2	1	3	CFA21 (@29-31)	2	0	2	RNO1 (@163-166)
	O	2	0	2	CFA21 (@29-31)	2	0	2	RNO1 (@163-166)
	P	2	0	2	CFA21 (@29-31)	6	0	6	RNO1 (@163-166)
	Q	8	0	8	CFA21 (@29-31)	12	1	13	RNO1 (@163-166)
	R	1	0	1	CFA21 (@29-31)	1	1	2	RNO1 (@163-166)
	S	2	1	3	CFA21 (@29-31)	2	0	2	RNO1 (@163-166)
	T	2	0	2	CFA21 (@29-31)	2	0	2	RNO1 (@163-166)
	U	8	2	10	CFA21 (@29-31)	4	0	4	RNO1 (@163-166)
	V	3	0	3	CFA21	3	0	3	RNO1 (@163-166)
	W	0	1	1	unlocalized	0	0	0
	X	3	0	3	CFA21 (@29-31)	1	0	1	RNO1 (@163-166)
	Y	1	0	1	CFA21 (@29-31)	1	0	1	RNO1 (@163-166)
	Z	1	0	1	unlocalized	1	1	2	RNO1 (@163-166)
	AA	1	0	1	CFA21 (@29-31)	0	0	0
	AB	1	0	1	CFA21 (@29-31)	0	0	0
	AC	0	1	1	CFA21 (@29-31)	0	0	0
	AD	1	1	2	CFA21 (@29-31)	2	0	2	RNO1 (@163-166)
55		2	0	2		2	0	2
	A	1	0	1	CFA21 (@29-31)	2	0	2	RNO1 (@163-166)
	B	1	0	1	CFA21 (@29-31)	0	0	0
56		20	3	23		10	0	10
	A	14	1	15	CFA21 (@29-31)	3	0	3	RNO1 (@163-166)
	B	6	1	7	CFA21 (@29-31)	7	0	7	RNO1 (@163-166)
	C	0	1	1	CFA21 (@29-31)	0	0	0
57		1	0	1		0	0	0
	A	1	0	1	CFA21 (@29-31)	0	0	0
